# Supplementary material for: Endothelial Notch1 signaling in white adipose tissue promotes cancer cachexia
Source: Nat Cancer. 2023 Sep 25;4(11):1544–60. doi: 10.1038/s43018-023-00622-y (PMC10663158; doi:10.1038/s43018-023-00622-y)
Supplement: Supplementary file 2 — Supplementary Tables 1 and 2. [file 43018_2023_622_MOESM2_ESM.xlsx]

## Sheet: Table 1- ScioCyto array
Protein	logFC	adj.P.Val
TNFL6	2.85	6.1e-07
TNFL6	2.83	9.6e-06
TGFB2	1.91	0.0011
CD166	1.65	0.0009
IL1R2	1.65	0.018
GDF2	1.61	0.0037
IL22	1.5	0.018
CD45RB	1.44	2.8e-05
CCL2	1.34	0.049
IL15	1.32	3.7e-05
TNF10	1.31	0.0039
CD53	1.27	0.0039
TNR16	1.23	0.0037
CSF1R	1.21	0.015
TNFL4	1.2	0.019
TNR6	1.17	0.0011
VGFR2	1.16	0.0027
TNF10	1.13	0.049
TNFA	1.12	0.007
IL3	1.1	0.014
TLR3	1.07	0.00098
LFA3	1.06	0.0039
FGF2	1.06	0.0051
SLAF1	1.06	0.044
TBB3	0.98	0.02
CEAM1	0.98	0.037
ITA2B	0.97	0.0023
HMGB1	0.94	0.0081
CSF1	0.89	0.0011
CD8A	0.86	0.032
IL17C	0.86	0.036
I13R2	0.82	0.0017
CXL16	0.8	0.0058
CCL15	0.79	0.0016
CD47	0.76	0.016
CD36	0.7	0.0049
BTLA	0.69	0.0039
IL1RA	0.68	6.1e-07
TR13C	0.64	0.004
CXL14	0.63	5.8e-06
IL23A	0.61	0.007
IL16	0.57	0.02
CD22	0.55	0.00062
TNR9	0.54	0.0054
I13R1	0.53	0.027
ALBU	-0.56	2.2e-06
CDw17	-0.56	7.5e-05
CCL1	-0.6	0.028
IL1R1	-0.81	0.0039
GRN	-0.93	3.6e-05
IL34	-1.15	1.5e-05
CD28	-1.16	2.4e-06
PECA1	-1.25	0.017
ITA6	-1.29	1.2e-10
ITAV	-1.32	7.6e-11

## Sheet: Table 2- Primer sequences
Gene Name	Forward Primer	Reverse Primer
hAKR1C1	CGCCTGCAGAGGTTCCTAAA	TGGCGGAAGCCAGCTTCAAT
hAKR1C3	GACAGGGAATGGATTCCAAACA	AAGCTTTACTTCTCGGAACCTCT
hALDH1A1	GATGCCGACTTGGACAATGC	ACAAAAATCCTGGATGCGGC
hALDH1A2	GATAGAGATGCCCGGCGAG	TCGTTGTTTATAAAGATCTTGGTGT
hALDH1A3	CGACCTGGAGGGCTGTATTAG	ACGTTGTCATCTGTGGGGATG
hCRABP2	CCTAGGAGTCTACGGGGACC	ATCACATTCACCCCCAGCAC
hCYP1B1	AAAGCTTCCAGTGAGGGCAG	TGGTGCCCATGCTGCG
hDLL4	GCCTGGACAAGTCCAACTGT	CGCTGATATCCGACACTCTG
hHES1	TCAACACGACACCGGATAAA	CCGCGAGCTATCTTTCTTCA
hHEY1	GAGAAGGCTGGTACCCAGTG	CGAAATCCCAAACTCCGATA
hHEY2	CTTGTGCCAACTGCTTTTGA	GCACTCTCGGAATCCTATGC
hICAM1	CATAGAGACCCCGTTGCCTA	TGGAGTCCAGTACACGGTGA
hIGFBP3	GCGCCAGGAAATGCTAGTG	GGAACTTGGGATCAGACACCC
hIL33	GTGACGGTGTTGATGGTAAGAT	AGCTCCACAGAGTGTTCCTTG
hJAG1	CGGCCTCTGAAGAACAGAAC	CAATGGGGTTTTTGATCTGG
hLPL	AGTAGCAGAGTCCGTGGCTA	ATTCCTGTTACCGTCCAGCC
hNOTCH1	CTGAAGAACGGGGCTAACAA	CAGGTTGTACTCGTCCAGCA
hOAZ1	GAGCCGACCATGTCTTCATT	CTCCTCCTCTCCCGAAGACT
hPECAM1	AAGTCGGACAGTGGGACGTA	ACGGACTTCGATGGTCTGTC
hRARB	TCTACACTGCGAGTCCGTCT	TCAATTGATTGAGCAGTGTGCC
hRBP1	GCACCTGGAGATGAGAGTGGA	TCCTGCTGATTCCTTGGGAC
hVCAM1	AAAAGCGGAGACAGGAGACA	AGCACGAGAAGCTCAGGAGA
mActa2	CAGCCATCTTTCATTGGGATGG	AGCATAGAGATCCTTCCTGATGTC
mAdipoq	CGACACCAAAAGGGCTCAGG	ACCTGCACAAGTTCCCTTGG
mAldh1a1	ATGATGTTGTCAGCCCAGTG	AGACCATGTTCACCCAGTTCT
mAldh1a2	CACAGGCTCTACTGAGGTTGG	ATTAGGGCTCTTCCCTCCGA
mAldh1a3	GACCATCCCCACAGATGACA	CATGGTGTAATGGCCCCACA
mArg1	CAGAAGAATGGAAGAGTCAG	CAGATATGCAGGGAGTCACC
mBeclin1	GCCTCTGAAACTGGACACGA	TGTGGTAAGTAATGGAGCTGTGA
mCasp9	ACTCCACCTTCCCAGGTTTTG	GAGCCCACTGCTCCAGAATG
mCasp8	TCGGAATCGGTAGCAAACCTC	GGTAGAAGAGCTGTAACCTGTGG
mCd34	CATCTTGGGCACCACTGGTTA
		AAGGTTCCAGCTCCAGCCTTTC
mCol1a1	CGATGGATTCCCGTTCGAGT	TGGTGATAAAGGGCACAGGG
mCol1a2	TGGTGATAAAGGGCACAGGG	ACCATGTAGGCCAGCAAGAC
mCol3a1	GACCTAAGGGCGAAGATGGC	AAGCCACTAGGACCCCTTTCT
mCol4a1	CTCTTACTGGCTGTCCACGC	ACAAACCGCACACCTGCTAA
mCol6a1	CAGTCGGGTACCAGGGTATG	TGCCTTTCTCGCCCTTGTAA
mCol6a2	GACGTCCTTTGTCCAGACCCC	TGTGTGCACTGGGCCACATAG
mCol6a3	CCCTAGTGGCTGTCTTTAGCC	GCACCGTTTTTGACATCTCCAT
mCox8b	CAGCCAAAACTCCCACTTCC	GTGGGCTAAGACCCATCCTG
mCph	ATGGTCAACCCCACCGTG	TTCTTGCTGTCTTTGGAACTTTGTC
mCpt1a	CAGGAGAATGCCAGGAGGTC	CCAGCACAAAGTTGCAGGAC
mCtgf	CTGGCTGGAAAGGCCAAGAC	TCATGGTGGCGTCGTCAAAG
mDlk1	CTGCGAAATAGACGTTCGGG	CGTACTGGCCTTTCTCCAGG
mDll4	AGGTGCCACTTCGGTTACAC	TAGAGTCCCTGGGAGAGCAA
mF480	TGACTCACCTTGTGGTCCTAA	CTTCCCAGAATCCAGTCTTTCC
mFabp4	GGATTTGGTCACCATCCGGT	CCAGCTTGTCACCATCTCGT
mFizz1	GGTCCCAGTGCATATGGATGAGACCATAGA	CACCTCTTCACTCGAGGGACAGTTGGCAGC
mGabpa	CCGGGGAACAGAACAGGAAA	AGTCTCGAGCATCCTTGTCAG
mHes1	GTCACCTCGTTCATGCACTC	TCTGGAAATGACTGTGAAGCA
mHes5	CAAGGAGAAAAACCGACTGC	GGCTTTGCTGTGTTTCAGGT
mHey1	GAAAAGACGGAGAGGCATCA	GTGCGCGTCAAAATAACCTT
mHey2	AGGTCCAATTCACCGACAAC	AGCATGGGCATCAAAGTAGC
mIgfbp3	CCAACCTGCTCCAGGAAACA	GAATCGGTCACTCGGTGTGT
mIl1b	TCCAGGATGAGGACATGAGCAC	GAACGTCACACACCAGCAGGTTA
mIl6	CTCATTCTGCTCTGGAGCCC	CAACTGGATGGAAGTCTCTTGC
mIl10	GCATGGCCCAGAAATCAAGG	GAGAAATCGATGACAGCGCC
mIl33	AGACCAGGTGCTACTACGCT	ACGTCACCCCTTTGAAGCTC
mJag1	AGACTTGGAAAGTGCCCAGA	CACTCAATTTCCCAGCCAAC
mLcn2	TCCCCTGAACTGAAGGAACG	AATGCATTGGTCGGTGGGGA
mMrc1	ATGCCAAGTGGGAAAATCTG	TGTAGCAGTGGCCTGCATAG
mNotch1	GATCAGTGGAGTTGTGCCATC	CCGTTACATGCAGCAGTTTCT
mPparg	CGAGATTTAGGCAGCGGCAG	ATGGGTGAAACTCTGGGAGAT
mPpargc1a	CAGGAACAGCAGCAGAGACA	CCCTTGGGGTCATTTGGTGA
mPrdm16	GGAGGAGAGAGATTCCGCGA	ACGTCACCGTCACTTTTGGC
mRarb	TCACCAGCCACCATCGAGA	TGACTTGTCCTGGCAAACGA
mRpl13	TGAAGCCTACCAGAAAGTTTG	CACTGCCTGGTACTTCCACC
mRpl32	AGGCATTGACAACAGGGT	TCGTTGCACATCAGCAGCACTT
mSca1	CTCCCTCTTCAGGATGCCAG	GCACAGATAAAACCTAGCAGCTC
mTagln	AACGACCAAGCCTTCTCTGCC	TTTGGACTGCACTTCTCGGCT
mTuba	TGTCCTGGACAGGATTCGC	CTCCATCAGCAGGGAGGTG
mTnfa	CCACGTCGTAGCAAACCACC	GATAGCAAATCGGCTGACGG
mUcp1	CACGGGGACCTACAATGCTT	ACAGTAAATGGCAGGGGACG
mZfp521	ATTATGTGGACTACCGGAGCG	CAGTTGGGGTCTTTGAGGGAT
