# Supplementary material for: Endothelial Notch1 signaling in white adipose tissue promotes cancer cachexia
Source: Nat Cancer. 2023 Sep 25;4(11):1544–60. doi: 10.1038/s43018-023-00622-y (PMC10663158; doi:10.1038/s43018-023-00622-y)
Supplement: Supplementary file 3 — Numerical data (graphs). [file 43018_2023_622_MOESM3_ESM.xlsx]

## Sheet: Fig. 1b
vWAT mass [% of total body mass]
Control	KPC
0.911538	0.757306
0.862595	0.940392
0.845985	0.635048
0.847826	0.733621
1.028	1.05621
0.842491	0.747984

## Sheet: Fig. 1c
Ingenuity pathway analysis - predicated upstream regulators
	Z-score	-Log10(p-value)
dexamethasone	3.797	4.76195
OSM	2.395	1.79049
NOTCH1	2.19	2.66756
STAT5A	2.166	3.01818
tretinoin	2.089	3.96658
beta-estradiol	2.086	8.09259
TO-901317	2.035	3.55752
oleic acid	-2.065	1.67366
FGF1	-2.183	1.92812
SP600125	-2.641	6.73518

## Sheet: Fi.g 1d
Fold change
	Control						KPC
Hey1	1.27	1.45	0.7	0.99	1.29	0.6	1.79	0.98	2.37	1.99	1.8	1.37
Hey2	1.98	0.95	0.83	0.74	0.9	0.97	2.75	2.23	3.22	3.17	2.36	3.28
Hes1	2.17	0.82	1.66	0.86	0.96	0.41	1.98	3.43	1.11	3.97	4.47	1.25
Hes5	1.68	0.43	0.75	0.92	1.51	1.34	2.06	1.42	1.51	1.45	1.91	0.45

## Sheet: Fig.1f
AT-EC Nuclear Notch [AU]
Control	KPC
0.0723239	0.17822
0.105115	0.130329
0.0776746	0.378628
0.0244771	0.311206
0.164483	0.600787
0.214186	0.199957
