# Supplementary material for: Endothelial Notch1 signaling in white adipose tissue promotes cancer cachexia
Source: Nat Cancer. 2023 Sep 25;4(11):1544–60. doi: 10.1038/s43018-023-00622-y (PMC10663158; doi:10.1038/s43018-023-00622-y)
Supplement: Supplementary file 5 — Numerical data (graphs). [file 43018_2023_622_MOESM5_ESM.xlsx]

## Sheet: Fig. 2b
Vessel area [μm2]
Control	NICDiOE-EC
16482.4	17481.1
23755	18289.9
11899	10699.9
19334.3	23571.7
17979.1	20852.8
23320.3	25121.4
14351.5	3862.86
16605.1	10788.1
	10390.2

## Sheet: Fig. 2c
Vessel area [μm2] / nuclei count
Control	NICDiOE-EC
97.1787	19.9331
80.9896	30.252
66.5111	60.2904
59.8097	55.4815
68.99	85.2713
101.625	80.5733
123.234	5.75185
85.8442	38.1642
	55.2091

## Sheet: Fig. 2e
Vessel area [μm2]
Control	KPC
43193.5	25379.6
35828.9	26634.3
62221	21752.9
47512.8	12721.8
52568.8	39404.9
68807.5	30167.1

## Sheet: Fig. 2f
Vessel area [μm2] / nuclei count
Control	KPC
130.131	75.5203
130.009	97.4623
138.077	80.3759
114.66	53.7331
135.249	107.257
164.446	110.426

## Sheet: Fig. 2h
UCP1 [% of total area]
Control	NICDiOE-EC
2.36	3.62
1.25	1.57
2.36	5.23
2.71	3.14
1.08	4.8
0.02	7.01
0.12	0.42
0.06	0.05
0.05
0.02

## Sheet: Fig. 2j
UCP protein [fold change]
Control	NICDiOE-EC
1.48287	2.04238
1.11518	1.72793
0.754555	4.24035
0.647397	1.49929
1.1882	1.38013
0.8281	1.90718
0.983699	7.53531

## Sheet: Fig. 2k
sWAT mRNA expression [fold change]
	Control					NICDiOE-EC
Ucp1	2.82	0.36	0.98	0.99	1.01	2.97	5.82	11.21	1.84	100.16	3.8
Prdm16	0.8	1.09	1.14	1.04525	0.956708	1.16	3.44	2.46	2.65946	1.29455	1.51916
Cox8b	1.17	3.57	0.24	0.99	1.02	0.66	0.75	2.82	0.98	1.05	0.89
Pparg	2.01	0.85	0.59	0.82	1.22	2.29	1.54	0.9	2.99	5.31	1.85
Cpt1a	1.96	1.55	0.33	0.94	1.06	2.75	2.47	0.93	1.3	1.09	1.49
Ppargc1a	0.6	2.12	0.79	2.05	0.49	2.05	1.52	1.73	0.39	1.43	0.3

## Sheet: Fig. 2m
vWAT collagen+ area [% of total area]
Control	NICDiOE-EC
0.11	1.42
0.33	0.19
0.06	0.52
0.18	0.23
0.24	0.78
0.2	0.27
0.07	0.5
0.19
0.09
0.02
0.18

## Sheet: Fig. 2n
sWAT collagen+ area [% of total area]
Control	NICDiOE-EC
0.87	5.89
0.74	1.14
1.38	0.15
0.44	8.67
0.62	9.36
0.33	0.65
0.2	1.91
0.23	0.97
0.92	0.36
0.58
0.18

## Sheet: Fig. 2p
TAGLN protein [fold change]
Control	NICDiOE-EC
0.657126	2.27663
2.18071	3.26247
0.460347	2.76698
0.701815	3.8174
0.684314	4.29145
1.70297	4.43156
0.208585	3.11044
1.40413

[truncated: 1 more sheets: Fig. 2r]
