# Supplementary material for: Endothelial Notch1 signaling in white adipose tissue promotes cancer cachexia
Source: Nat Cancer. 2023 Sep 25;4(11):1544–60. doi: 10.1038/s43018-023-00622-y (PMC10663158; doi:10.1038/s43018-023-00622-y)
Supplement: Supplementary file 7 — Numerical data (graphs). [file 43018_2023_622_MOESM7_ESM.xlsx]

## Sheet: Fig. 3a
Ingenuity Pathway Analysis - Comparative Analysis of Predicted Upstream Regulators
	AT-ECs (KPC)	AT-ECs (N1ICD)
P38 MAPK	2.177	2.911
SB203580	-2.9	-2.358
phytohemagglutinin	2.55	2.774
tretinoin	2.089	3.527
AGT	4.259	1.753

## Sheet: Fig. 3c
vWAT EC ATRA [fmol/106 cells]
AdGFP	AdN1ICD
178.54	268.82
97.96	129.36
82	100.31
61.44	89.9
84.36	103.73
71.537	84.191
6.02	1211.32
88.47	440.51
138.99	201.92
159	126.21
279.99	425.83
124.92	664.52
238.76	499.73
309.89	430.93

## Sheet: Fig. 3d
sWAT EC ATRA [fmol/106 cells]
AdGFP	AdN1ICD
8.08	11.4
296.51	696.48
282.68	312.58
244.1	301.02
142.89	158.47
97.96	129.36
82	100.31
72.93	54.88
71.02	67.97
61.44	89.9
84.36	103.73
75.69	72.23

## Sheet: Fig. 3f
mRNA expression [fold change]
	H-vWAT EC								H-sWAT EC
	AdGFP				AdN1ICD				AdGFP				AdN1ICD
ALDH1A1	1	1	1	1	1.14374	1.62601	1.02066	1.20561	1	1	1	1		1.94	0.86	1.13
ALDH1A2	1	1	1	1	3.41364	1.71712	5.90008	3.10014	1	1	1	1	5.07	2.26	1.80211	2.67031
ALDH1A3	1	1	1	1	1.23887	1.02981	1.99822	1.25553	1	1	1	1	0.85	0.895332	0.873334	1.08868

## Sheet: Fig. 3h
ALDH1A2 protein [fold change]
H-vWAT ECs		H-sWAT ECs
AdGFP	AdN1ICD	AdGFP	AdN1ICD
1	3.95697	1	4.39366
1	1.41682	1	1.95012
1	2.78918	1	3.38068
1	3.34911	1	2.49039

## Sheet: Fig. 3i
mRNA expression [fold change]
	M-vWAT EC						M-sWAT EC
	AdGFP			AdCre			AdGFP			AdCre
Aldh1a1	1	1	1	0.485729	0.927542	1.71664	1	1	1	0.943554	1.2263	1.29635
Aldh1a2	1	1	1	0.904883	0.919353	5.61294	1	1	1	1.90492	1.44077	1.50859
Aldh1a3	1	1	1	4.43879	6.81583	4.97356	1	1	1	7.68645	3.24937	8.93279
