# Supplementary material for: Endothelial Notch1 signaling in white adipose tissue promotes cancer cachexia
Source: Nat Cancer. 2023 Sep 25;4(11):1544–60. doi: 10.1038/s43018-023-00622-y (PMC10663158; doi:10.1038/s43018-023-00622-y)
Supplement: Supplementary file 9 — Numerical data (graphs). [file 43018_2023_622_MOESM9_ESM.xlsx]

## Sheet: Fig. 4a
Ingenuity Pathway Analysis- Comparative Analysis of Predicted Upstream Regulator IL-33
	AT-ECs (KPC)	AT-ECs (N1ICD)
Z-Score	1.342	2.771
P-Value	0.036	0.001

## Sheet: Fig. 4b
IL33 mRNA expression [fold change]
H-vWAT ECs		H-sWAT ECs
AdGFP	AdN1ICD	AdGFP	AdN1ICD
1	3.97	1	15.49
1	6.42	1	7.57
1	3.76	1	2.67
	3.09553	1	21.6296
		1	11.2063
		1	14.2091

## Sheet: Fig. 4c
IL33 [fold change]
H-vWAT ECs		H-sWAT ECs
AdGFP	AdN1ICD	AdGFP	AdN1ICD
1	9.66948	1	46.1599
1	1.98634	1	13.3227
1	3.62069	1	1.66538
1	2.50176	1	2.42113
1	8.1459	1	10.4911
1	15.7434	1	17.9034
		1	13.3511
		1	10.5599

## Sheet: Fig. 4e
Relative vWAT ALDHhi cells normalized to each population [AU]
	Control						NICDiOE-EC
Macrophages	0.92029	0.978261	1.1087	0.869565	1.02899	1.0942	1.47826	1.32609	1.23913	0.963768	1.32609
Monocytes	1.31745	1.04701	0.877012	1.12041	0.815196	0.822923	1.25177	1.36381	0.977463	2.16742	1.10496
Eosinophils	0.807056	1.01874	0.674752	1.15766	0.77398	1.56781	2.6527	2.01764	1.36273	0.586108	0.631753
Neutrophils	1.12763	1.06567	0.639405	1.01611	1.14498	1.0062	1.57869	1.38786	1.32094	0.63197	1.09046

## Sheet: Fig. 4f
Relative sWAT ALDHhi cells normalized to each population [AU]
	Control						NICDiOE-EC
Macrophages	1.30267	1.21544	0.953765	0.916587	0.940896	0.670639	1.93041	1.45853	1.70162	1.22402	1.09676
Monocytes	1.9827	1.10035	0.750519	0.986159	0.651903	0.528374	1.25605	1.27682	1.21453	1.34948	0.843945
Eosinophils	1.97569	1.28649	0.907438	0.758112	0.545611	0.526658	2.05035	1.92974	1.41859	0.99933	0.537571
Neutrophils	1.38584	1.6638	1.07214	0.551952	0.956982	0.369292	0.873594	1.71542	1.8544	1.43746	0.420913

## Sheet: Fig. 4g
BMDM Aldh1a2 expression [fold change]
Control	Rec. IL-33
0.43	3.43
1.07	3.4
2.19	5
0.602103	1.12993
2.50182	3.15073
0.663856	1.31961
