# Supplementary material for: Endothelial Notch1 signaling in white adipose tissue promotes cancer cachexia
Source: Nat Cancer. 2023 Sep 25;4(11):1544–60. doi: 10.1038/s43018-023-00622-y (PMC10663158; doi:10.1038/s43018-023-00622-y)
Supplement: Supplementary file 11 — Numerical data (graphs). [file 43018_2023_622_MOESM11_ESM.xlsx]

## Sheet: Fig. 5a
IGFBP3 mRNA expression [fold change]
	Control										Notch1 ICD
H-vWAT ECs	1	1	1	1	1						2.94368	9.31314	3.91761	2.67816	2.93836
H-sWAT ECs	1	1	1	1	1	1	1	1	1	1	7.69234	2.59535	1.09938	2.61356	1.48067	1.79495	1.35927	21.3597	11.1164	7.88271

## Sheet: Fig. 5b
IGFBP3 protein [fold change]
	Control												Notch1 ICD
H-vWAT ECs	1	1	1	1	1	1	1	1	1				4.75077	14.4031	5.17366	1.02455	1.65838	2.0254	2.23356	1.52791	3.73258
H-sWAT ECs	1	1	1	1	1	1	1	1	1	1	1	1	2.19697	1.48666	1.18065	17.8915	1.34312	1.88862	1.06622	1.25177	18.8599	3.90209	8.01182	3.54279

## Sheet: Fig. 5c
Igfbp3 mRNA expression [fold change]
	Control						NICDiOE-EC
M-vWAT ECs	1.327	1.759	1.069	0.637	0.807	0.78	3.97	4.559	2.175	4.931	2.507	3.061
M-sWAT ECs	0.651	1.428	1.122	0.544	1.033	1.707	4.009	3.058	4.556	3.492	2.018	3.475

## Sheet: Fig. 5d
IGFBP3 mRNA expression [fold change]
	DMSO			1nM RA			10nM RA			100nM RA			1µM RA
H-vWAT ECs	1	1	1	0.99	1.07907	1.17037	1.45	1.42487	1.57392	1.8	1.42994	2.03339	1.75	1.99673	2.42562
H-sWAT ECs	1	1	1	1.65371	1.97603	2.27274	2.06504	2.34193	1.46058	2.28769	2.79835	2.45357	2.65573	2.90409	1.66233

## Sheet: Fig. 5g
IGFBP3 protein [fold change]
	DMSO			10 nM RA			100 nM RA			1 µM RA
H-vWAT ECs	1	1	1	2.39206	5.46476	4.51179	11.5072	15.1816	8.90421	12.6261	12.5718	17.3127
H-sWAT ECs	1	1	1	5.89182	3.04722	1.85954	9.63329	7.23211	5.72494	13.3103	7.28448	5.02864

## Sheet: Fig. 5h
IGFBP3 mRNA expression [fold change]
	DMSO			1µM BMS			2.5µM BMS			5µM BMS
H-vWAT ECs	1	1	1	0.571095	0.97	0.49	0.547988	0.9	0.69	0.612957	0.22	0.52
H-sWAT ECs	1	1	1	1.13	0.36	0.89	0.57	0.21	0.31	0.45	0.11	0.35

## Sheet: Fig. 5i
Igfbp3 mRNA expression [fold change]
	Control					NICDiOE-EC
vWAT adipocytes	1.33	1.08	0.7			7.38	3.69	6.69	2.5	0.96
sWAT adipocytes	0.97	0.81	1.39	0.68	1.35	10.22	4.74	13.65	2.58	2.72

## Sheet: Fig. 5j
Whole sWAT Igfbp3 mRNA expression [fold change]
	Control				NICDiOE-EC
Week 4	0.552761	1.34628	1.34378		1.46105	2.26309	1.6732
Week 7	0.73	0.79	1.38	1.25	2.27	6.24	2.74	3.67

## Sheet: Fig. 5l
IGFBP3+ nuclei [%]
Control	NICDiOE-EC
39.501	71.8676
41.2371	33.1288
44.3537	97.2376
64.745	68.323
38.7342	76.2852
45.4545	65.2838
66.1667	94.7688
69.1937
62.0859

## Sheet: Fig. 5n
Cleaved Caspase-3 [fold change]
Control	Rec. IGFBP-3
1	2.92574
1	1.4207
1	1.43937

[truncated: 1 more sheets: Fig. 5o]
