# Supplementary material for: Endothelial Notch1 signaling in white adipose tissue promotes cancer cachexia
Source: Nat Cancer. 2023 Sep 25;4(11):1544–60. doi: 10.1038/s43018-023-00622-y (PMC10663158; doi:10.1038/s43018-023-00622-y)
Supplement: Supplementary file 12 — Numerical data (graphs). [file 43018_2023_622_MOESM12_ESM.xlsx]

## Sheet: Fig. 6a
AT-EC mRNA expression [fold change]
	Control					KPC
Aldh1a1	0.36	1.26	1.61	0.7	1.99	0.75	0.76	1.13	1.4	1.45	2.82
Aldh1a2	0.67	9.88	0.34	0.62	0.71	0.88	4.34	0.98	12.86	2.99	3.09
Aldh1a3	0.4	0.48	0.67	1.16	6.83	0.51	13.56	9.63	12.22	9.02	33.29

## Sheet: Fig. 6b
AT-EC ALDH activity [AU]
Control	KPC
1.1022	1.07115
1.10996	1.2652
0.815006	1.07891
0.94696	1.17982
1.07891	1.28072
0.94696

## Sheet: Fig. 6c
Igfbp3 mRNA expression [fold change]
Control	KPC
0.63	1.12
0.71	5.31
1.22	3.02
1.94	3.12
0.95	5.88
	3.26

## Sheet: Fig. 6d
Il33 mRNA exression [fold change]
Control	KPC
0.72	2.69
0.82	4.82
1.08	8.84
1.2	2.98
1.32	5.68
	13.26

## Sheet: Fig. 6e
Macrophage mRNA expression [fold change]
	Control						KPC
Aldh1a1	1.42	0.95	1.06	1.5	0.37	1.25	1.3	0.69	0.36	0.17	0.83	0.2
Aldh1a2	0.98	1.42	0.82	0.98	0.35	2.53	4.99	6.41	2.71	1.95	2.45	1.42
Aldh1a3	1.18	1.77	1.03	1.34	0.49	0.7	1.8	1.83	0.88	0.08	0.72	0.14

## Sheet: Fig. 6g
ALDH activity [AU normalizd to each population]
	Control						KPC
Macrophages	1.26475	1.15525	0.734726	0.355462	1.42819	1.06162	3.06268	2.12642	2.82465	1.69796	2.77704
Monocytes	0.631898	1.21286	0.943602	0.308065	1.71013	1.19345	0.548211	0.956944	0.684051	1.37053	2.17101
Eosinophils	1.94934	0.986607	0.704946	0.580029	0.744729	1.03435	0.451929	0.257791	0.274499	0.81952	0.736772
Neutrophils	1.26884	1.1811	0.755906	0.809899	0.884139	1.10011	2.58493	2.78065	1.95725	1.78853	2.58493

## Sheet: Fig. 6h
CD45+ immune cells [% of total cells]
Control	KPC
13.9	31.2
16.1	27.5
23.7	33.7
27.6	26.5
22.5	22.9
19.9

## Sheet: Fig. 6i
% of total sWAT cells
	Control						KPC
Macrophages	3.74	3.78	10.2	11.4	7.83	6.73	14.9	12.3	16	11.9	7.69
Monocytes	0.091	0.091	0.23	0.17	0.14	0.1	0.28	0.29	0.37	0.21	0.26
Eosinophils	0.22	0.68	1.21	0.86	2.36	1.19	0.84	3.01	0.38	1.72	1.38
Neutrophils	0.37	0.37	0.46	0.33	0.44	0.25	0.37	0.4	0.56	0.43	0.35
