# Supplementary material for: Endothelial Notch1 signaling in white adipose tissue promotes cancer cachexia
Source: Nat Cancer. 2023 Sep 25;4(11):1544–60. doi: 10.1038/s43018-023-00622-y (PMC10663158; doi:10.1038/s43018-023-00622-y)
Supplement: Supplementary file 13 — Numerical data (graphs). [file 43018_2023_622_MOESM13_ESM.xlsx]

## Sheet: Fig. 7a
AT-EC mRNA expression [fold change]
						RbpjiΔEC
Hey1	0.603911	0.702647	1.15792	1.27945	1.5907	0.202791	0.687997	0.203664	0.166102	0.904934	0.40554
Hey2	0.671698	0.650951	1.09565	1.45026	1.43932	0.395416	0.744942	0.755196	0.69513	1.39357	0.647012
Hes1	1.20379	0.996416	0.699604	1.06	1.12422	0.703606	1.11901	0.687814	0.740938	0.97134	0.664626
Aldh1a3	0.863839	0.977782	1.20373	0.787827	1.24844	0.435697	0.661439	0.433945	0.165206	0.681096	0.728693
Igfbp3	0.710158	0.497909	0.748379	1.67375	2.25779	0.36585	0.733339	0.15829	0.226921	0.850894	0.820291
Il33	0.824649	0.774448	1.28239	0.602493	2.0266	0.21432	0.14349	0.840968	0.457307	0.816006	0.422291

## Sheet: Fig. 7c
Tumor mass [grams]
Control (KPC)	RbpjiΔEC(KPC)
1.0704	0.9379
1.3007	0.9564
1.1078	0.6923
0.8682	0.8163
0.896	0.9485
0.9648	0.804

## Sheet: Fig. 7d
sWAT [% of total mass]
Control (PBS)	RbpjiΔEC(PBS)	Control (KPC)	RbpjiΔEC(KPC)
0.795294	0.938889	1.33273	0.950819
0.763068	0.928616	0.962936	1.1207
0.926689	0.988785	1.12521	0.751568
0.833542	0.787798	0.902166	0.861054
0.817568	0.893994	0.963328	0.894321
1.04598	0.786585	0.845621	0.662422

## Sheet: Fig. 7e
Adipocyte size [um]
Control (PBS)	RbpjiΔEC(PBS)	Control (KPC)	RbpjiΔEC(KPC)
1177.99	1680.92	617.823	964.369
863.403	1014.33	495.05	1304.33
692.797	634.201	746.531	1243.36
962.321	1911.03	621.542	824.52
1078.5	919.654	596.463	1079.46
485.063	2081.84	993.82	494.583
530.844	1254.77	302.069	1283.02
1041.1	827.183	369.534	822.36
1069.01	1076.48	300.744	525.077
1302.15	1549.52	682.68	933.593
1970.42	1289.15	976.351	639.425
1069.02	649.551	1280.78	1290.23
496.022	717.816	934.274	990.053
502.956	183.177	1079.01	773.721
1843.24	689.423	637.335	1022.68
1268.07	975.641	468.875	2181.39
1035.54	411.08	667.91	1136.82
1659.17	996.265	452.897	1631.55
661.936	309.157	512.508	1123.33
1167.19	716.288	1360.4	1294.9
812.212	973.747	589.934	995.111
1232.56	1205.7	763.812	270.606
144.334	1531.59	395.313	162.427
119.115	1033.37	304.621	1504.21
1349.79	1082.74	546.38	1009.48
2060.52	657.144	568.711	457.856
974.372	709.018	433.466	503.6
1352.08	268.103	668.827	242.855
1263.91	359.758	229.88	254.566
1965.27	1068.72	596.009	575.033

## Sheet: Fig. 7h
Tumor mass [grams]
IgG (KPC)	anti-DLL4 (KPC)
0.96	0.58
0.16	0.84
0.55	0.89
0.94	0.61
0.8	0.14
0.18	0.78

## Sheet: Fig. 7i
sWAT [% of total mass]
IgG (PBS)	anti-DLL4 (PBS)	IgG (KPC)	anti-DLL4 (KPC)
0.739796	0.643793	0.885143	0.741104
0.887241	0.933091	0.812504	0.516858
0.791558	0.634066	0.719231	0.679994
0.873188	0.629386	0.806609	0.665386
0.854251	0.465919	0.725394	0.679641
0.874912		0.715424	0.676977
