# Supplementary material for: Endothelial Notch1 signaling in white adipose tissue promotes cancer cachexia
Source: Nat Cancer. 2023 Sep 25;4(11):1544–60. doi: 10.1038/s43018-023-00622-y (PMC10663158; doi:10.1038/s43018-023-00622-y)
Supplement: Supplementary file 14 — Numerical data (graphs). [file 43018_2023_622_MOESM14_ESM.xlsx]

## Sheet: Fig 8b
Tumor mass [grams]
KPC + Oil	KPC + BMS493
0.7155	0.69
0.903	0.766
0.548	0.8315
0.6293	0.388
0.4796	0.6994
0.7882

## Sheet: Fig 8c
sWAT [% of total mass]
Control + Oil	Control + BMS493	KPC + Oil	KPC + BMS493
0.689655	0.75529	0.428274	0.448029
0.755396	0.753425	0.600829	0.615051
0.744681	0.749091	0.410513	0.689415
0.846457	0.75	0.593598	0.814045
0.980237	0.80212	0.374682	1.08375
0.685824	0.738095	0.458864

## Sheet: Fig 8d
Adipocyte size [um]
Control + Oil	Control + BMS493	KPC + Oil	KPC + BMS493
665.757	585.049	418.476	539.704
484.558	628.309	447.162	528.819
663.315	794.907	297.188	234.793
626.766	555.645	421.596	568.655
445.772	546.004	309.552	562.15
374.714	718.791	539.562	539.704
404.594	675.675	367.457	528.819
364.42	511.25	284.391	234.793
846.999	414.912	445.897	568.655
508.01	584.064	442.563	562.15
286.51	311.212	115.287	490.497
367.314	437.059	179.963	228.911
307.089	427.919	142.881	410.396
388.315	454.091	180.374	349.493
335.048	691.966	137.723	377.589
431.838	555.142	614.94	714.387
441.552	540.17	271.261	494.377
359.852	470.649	498.152	436.96
223.61	570.266	258.594	428.687
354.599	257.297	242.386	395.913
843.648	675.896	195.776	665.757
615.289	407.016	235.334	802.729
764.016	414.917	191.48	672.948
771.162	465.622	325.651	642.037
617.123	612.791	297.169	657.134
602.113	367.939	281.999
453.029	446.03	219.152
356.326	577.945	212.491
628.396	518.943	363.437
418.948	456.883	359.989

## Sheet: Fig 8f
UCP1 area [%coverage]
Control + Oil	Control + BMS493	KPC + Oil	KPC + BMS493
6.75	7.6	9.34	10.52
9.27	7.95	9.01	8.92
9.31	8.36	19.58	11.52
9.4	12.05	12.75	7.37
7.36	11.32	12.68	6.43
8.87	8.09	16.53

## Sheet: Fig 8g
mRNA expression [fold change]
	Control						KPC
Ucp1	0.27	2.8	0.71	1.43	0.43	3.07	0.53	0.24	0.22	0.06	0.39
Prdm16	1.82	0.62	1.18	0.87	1.46	0.6	0.78	1.64	0.77	1.38	0.98
Cox8b	0.96	0.56	0.91	1.24	1.26	1.29	0.85	0.68	0.68	0.6	0.66
Pparg	1.28	1.01	1.31	0.81	1.48	0.49	0.95	1.27	1.64	2.61	1.47
Cpt1a	0.78	0.76	1.62	0.89	1.52	0.76	0.82	0.71	0.48	0.86	0.35
