# Supplementary material for: Endothelial Notch1 signaling in white adipose tissue promotes cancer cachexia
Source: Nat Cancer. 2023 Sep 25;4(11):1544–60. doi: 10.1038/s43018-023-00622-y (PMC10663158; doi:10.1038/s43018-023-00622-y)
Supplement: Supplementary file 15 — Numerical data (graphs). [file 43018_2023_622_MOESM15_ESM.xlsx]

## Sheet: Extended Data Fig. 1a
sWAT EC mRNA expression [fold change]
	Control						KPC
Jag1	1.8	0.94	0.71	0.95	1.09	0.81	2.01	1.67	1.82	3.36	2.11	1.49
Dll4	2.43	1.13	0.7	1.11	1.08	0.43	1.04	0.62	1.23	1.49	1.16	0.61
Notch1	1.98	1.39	0.66	1.25	1.33	0.33	2.08	1.18	1.57	2.57	1.73	0.97

## Sheet: Extended Data Fig. 1b
muscle EC mRNA expression [fold change]
	Control						KPC
Hey1	1.36	1.15	0.81	0.89	1.13	0.78	0.57	0.51	0.86	0.98	0.82
Hey2	1.17	0.86	0.75	0.83	1.24	1.28	0.68	0.91	0.66	0.96	0.78
Hes1	1.27	1.02	0.8	0.82	1.25	0.95	0.62	0.63	1.11	1.31	0.97
Hes5	1.08	0.56	0.96	1.15	0.93	1.61	0.62	0.76	0.23	0.76	2.77

## Sheet: Extended Data Fig. 1c
heart EC mRNA expression [fold change]
	Control						KPC
Hey1	1.18	1.13	2.15	0.57	0.76	0.8	0.38	0.52	0.73	0.67	0.39
Hey2	0.99	0.87	1.99	0.51	1.12	1.02	0.68	0.8	1.31	1	0.68
Hes1	0.97	0.99	2.27	0.54	0.72	1.18	0.48	0.86	0.76	0.86	0.42
Hes5	1.47	0.55	2.36	0.69	1.87	0.41	0.19	0.17	0.2	0.05	0.32

## Sheet: Extended Data Fig. 1e
sWAT mRNA expression [fold change]
	Control					C26
Hey1	0.73	1.04	0.87	1.14	1.21	0.95	1.45	1.59	1.01	1.68
Hey2	0.29	0.88	1.29	1.06	1.48	1.91	1.44	1.08	1.73	2.55
Hes1	0.85	1.07	1	0.89	1.2	1.11	0.94	0.53	0.69	1.38

## Sheet: Extended Data Fig. 1f
sWAT mRNA expression [fold change]
	Control					C26
Dll4	0.77	1.01	1.08	0.92	1.22	0.88	1.24	0.3	0.47	0.92
Jag1	0.43	1.09	0.97	1.31	1.19	1.77	1.39	1.17	1.56	1.25
Notch1	0.93	0.96	0.9	1.09	1.12	2.86	1.79	1.76	2.26	1.56

## Sheet: Extended Data Fig. 1g
H-vWAT EC mRNA expression [fold change]
	AdGFP				AdN1ICD
HEY1	1	1	1	1	2.84746	2.29901	5.6421	1.08182
HEY2	1	1	1	1	11.9651	13.5465	15.3148	5.07347
HES1	1		1	1	1.18537		1.86852	1.24514

## Sheet: Extended Data Fig. 1k
AT-EC mRNA expression [fold change]
	Control			TNFα
JAG1	1	1	1	2.50533	5.81589	7.83536
HEY1	1	1	1	1.74715	2.22684	4.42292

## Sheet: Extended Data Fig. 1l
AT-EC mRNA expression [fold change]
	Control			IL-1β
JAG1	1	1	1	2.15	1.8	2.29
HEY1	1	1	1	3.06	2.25	2.43
