# Supplementary material for: Endothelial Notch1 signaling in white adipose tissue promotes cancer cachexia
Source: Nat Cancer. 2023 Sep 25;4(11):1544–60. doi: 10.1038/s43018-023-00622-y (PMC10663158; doi:10.1038/s43018-023-00622-y)
Supplement: Supplementary file 16 — Numerical data (graphs). [file 43018_2023_622_MOESM16_ESM.xlsx]

## Sheet: Extended Data Fig. 2a
vWAT EC mRNA expression [fold change]
	Control					NICDiOE-EC
Hey1	1.07	0.73	0.85	1.19	1.26	2.06	3.14	2.72	1.6	2.37
Hey2	0.5	1.29	0.76	0.78	2.59	1.14	1.76	1.03	1.89	0.67
Hes1	0.64	0.96	0.54	1.56	1.96	0.75	0.51	0.42	1.71	0.9
Hes5	0.49	1.06	1.06	0.74	2.45	1.42	1.14	1.41	2.06	0.74

## Sheet: Extended Data Fig. 2b
sWAT EC mRNA expression [fold change]
	Control						NICDiOE-EC
Hey1	1.38	0.9	0.52	1.55	1.56	0.64	0.64	1.93	3.53	3.74	3.87	1.44
Hey2	1.04	1.1	0.54	1.31	1.86	0.66	0.83	1.08	2.46	2.51	2.81	0.5
Hes1	2.64	0.83	0.53	2.05	1.6	0.26	1.17	1.17	1.07	2.59	3.24	0.35
Hes5	2.58	1.12	0.6	1.47	0.82	0.48	1.01	4.69	7.46	5.43	6.47	1.84

## Sheet: Extended Data Fig. 2c
Body mass [g]
	Control								NICDiOE-EC
2	28.35	28.2							27.1	29.96
3	29.07	28.66							28.74	27.2
4	25.3	26.36	27						28.4	27.2	27.6
5	30	27.4	28.4						27.5	30.2	30.34
6	26.8	30.2	26.2	30.2	31.6				28.4	31.1	29.7
7	30.3	30.21	29.7	31.95	29.43	36	32.8	33.14	30.09	24.55	32.81	28.18	30.3	34.4	28.8

## Sheet: Extended Data Fig. 2d
vWAT mass [% of total body mass]
	Control								NICDiOE-EC
2	0.952381	0.70922							1.10701	0.267023
3	1.03199	1.18632							1.06618	1.10861
4	1.10672	1.44158	1.2963						1.05634	1.10294	1.01449
5	1.2	1.16788	1.40845						0.981818	0.761589	0.725115
6	1.23134	1.3245	0.954198	1.02649	1.26582				0.950704	0.836013	1.11111
7	1.74917	1.19166	2.86195	1.50235	1.63099	2.41667	2.19512	0.4828	0	0	0	0	2.31023	1.04651	0.3125

## Sheet: Extended Data Fig. 2e
sWAT mass [% of total body mass]
	Control					NICDiOE-EC
Week 4	0.947785	0.88479	0.751515	0.732602		1.05618	0.929197	0.976471	1.07869	0.954694
Week 7	1.16186	1.04667	1.4425	0.780068	0.908795	0.7	0.904502	0.408253

## Sheet: Extended Data Fig. 2i
Week 4: Average vWAT adipocyte area [um]
Control	NICDiOE-EC
2040.15	1986.14
2224.96	1972.68
2252.62	2124.69
2568.47	1683.26
2459.16	1891.42
4857.19	2198.34
3954.15	2018.36
4415.12	2414.91
2741.22	1953.31
3829.92	2075.02
3441.35	2187.28
2565.29	2767.79
2950.53	2029.54
2354.51	2065.77
3202.2	2163.53

## Sheet: Extended Data Fig. 2j
Week 7: Average vWAT adipocyte area [um]
Control	NICDiOE-EC
3520.82	3008.16
3472.54	2640.15
3276.26	3159.6
3087.05	2312.88
3362.1	3786.6
2810	3845.57
3515.47	2981.48
3413.93	1399.11
3427.42	1234.71
3492.4	1532.99
3008.77	1622.87
2642.74	1260.27
2759.09	1344.72
3777.81	1759.72
3009.51	1687.46
6890.94	2428
6171.87	1835.13
5030.31	1795.19
4310.55	1390.08
4019.09	1494.24
4410.35	1401.71
2721.79	1463.37
3014.67	1197.88
4261.53	1854.6
4285.26	2009.41
5136.24	1838.31
5201.75	2064.61
4732.58	1821.79
4427.33	2876.95
4423.73	3685.91
7339.39	3548.68
4247.64	3036.51
6745.2	3574.68
6053.85	2072.98
4528.86	1680.24
3555.82	1825.26
3467.72	1597.46
3606.76	1742.25
2922.97
2936.95
2927.03
3243.41
3424.28
3098.08
3310.22
3356.99
3368.35
3165.04
2650.03
2846.13
2917.44
3326.32
2587.6
3010.42
5985.4
5049.92
5114.76
5278.59
5203.88

## Sheet: Extended Data Fig. 2k
Week 4: Average sWAT adipocyte area [um]
Control	NICDiOE-EC
2040.15	1986.14
2224.96	1972.68
2252.62	2124.69
2568.47	1683.26
2459.16	1891.42
4857.19	2198.34
3954.15	2018.36
4415.12	2414.91
2741.22	1953.31
3829.92	2075.02
3441.35	2187.28
2565.29	2767.79
2950.53	2029.54
2354.51	2065.77
3202.2	2163.53

## Sheet: Extended Data Fig. 2l
Week 7: Average sWAT adipocyte area [um]
Control	NICDiOE-EC
744.414	173.412
1223.94	199.421
1606.05	164.702
1115.13	74.8251
1289.99	119.656
1479.98	102.346
1535.49	350.223
1343.61	267.247
1067.3	270.061
1482.87	1057.48
1731.81	663.117
1653.89	687.93
1984.65
1008.66
1911.88

## Sheet: Extended Data Fig. 2m
Plasma leptin relative to fold change [AU]
Control	NICDiOE-EC
1.43767	0.284326
0.85038	0.572045
0.754245	0.743057
0.957703	0.469983

[truncated: 5 more sheets: Extended Data Fig. 2n, Extended Data Fig. 2o, Extended Data Fig. 2p, Extended Data Fig. 2q, Extended Data Fig. 2s]
