# Supplementary material for: Endothelial Notch1 signaling in white adipose tissue promotes cancer cachexia
Source: Nat Cancer. 2023 Sep 25;4(11):1544–60. doi: 10.1038/s43018-023-00622-y (PMC10663158; doi:10.1038/s43018-023-00622-y)
Supplement: Supplementary file 17 — Numerical data (graphs). [file 43018_2023_622_MOESM17_ESM.xlsx]

## Sheet: Extended Data Fig. 3a
Total mass [grams]
Control female	NICDiOE-EC female	Control male	NICDiOE-EC male
19.1	19.2	31	31.3
20	21.5	30.2	31.8
20	22.3	28.8	32.7
20.4	18.8	27.8	27.4
20.3	20.7	27.4	28.2
21.8	21.5	31.1	28.5

## Sheet: Extended Data Fig. 3b
Week 3: vWAT mass [% of total body mass]
Control female	NICDiOE-EC female	Control male	NICDiOE-EC male
1.10681	1.25156	0.930323	0.879233
1.34	1.01302	0.950331	0.745912
0.7335	1.34305	1.20938	0.703058
0.884804	1.02394	1.51079	1.06569
1.19606	1.31111	1.38431	1.16667
1.0789	0.877674	1.44727	0.960702

## Sheet: Extended Data Fig. 3c
Week 3: sWAT mass [% of total body mass]
Control female	NICDiOE-EC female	Control male	NICDiOE-EC male
1.28953	1.5974	0.938387	0.702556
1.315	1.01488	0.888411	0.538679
0.778	1.04933	0.942014	0.620795
0.841176	1.11862	0.751799	0.941606
1.15419	1.21353	0.871898	0.889007
0.960092	1.03721	0.865273	0.76

## Sheet: Extended Data Fig. 3d
Week 6: vWAT mass [% of total body mass]
Control female	NICDiOE-EC female	Control male	NICDiOE-EC male
1.08198	1.06383	0.773944	0.112317
0.978648	1.01709	1.10497	0.83014
1.34397	1.04778	0.836282	0.28996
1.23457	1.29397	0.867754

## Sheet: Extended Data Fig. 3f
Plasma NEFA [mg/dL]
Control	NICDiOE-EC
7.90039	7.1323
8.01012	11.9603
8.3393	6.25447
	6.69339

## Sheet: Extended Data Fig. 3g
Plasma TAG [mg/dL]
Control	NICDiOE-EC
112.903	101.613
141.935	124.194
151.613	124.194
	138.71

## Sheet: Extended Data Fig. 3h
Plasma cholesterol [ug/mL]
	Control		NICDiOE-EC
LDL/VLDL	2.5021	1.85279	1.54522	2.63617	1.9632	2.81756
HDL	8.67718	7.99369	5.7592	8.6062	7.24974	8.06467

## Sheet: Extended Data Fig. 3i
vWAT EC mRNA normalized to each sex [fold change]
	Control female						NICDiOE-EC female						Control male						NICDiOE-EC male
Hey1	0.611	0.942	0.727	0.809	1.031	1.172	2.259	2.861	3.115	2.51	3.292	3.196	0.95	1.571	0.775	1.581	0.659	0.83	3.761	2.617	3.555	2.848	3.03	2.53
Hey2	0.603	0.614	0.833	0.813	1.144	1.161	0.415	0.819	2.068	1.43	0.804	0.952	0.942	0.968	0.987	1.402	0.754	1.051	1.302	0.883	1.058	0.901	1.921	0.582
Hes1	0.692	0.804	0.913	0.569	0.342	1.206	6.974	3.57	0.068	1.047	0.205	3.836	1.312	0.824	0.893	1.305	0.763	1.04	2.495	0.893	0.796	1.203	1.856	1.97
Hes5	1.291	0.499	0.042	0.515	0.057	1.438	2.909	2.677	2.482	0.66	0.678	4.867	0.053	1.527	2.484	2.728	1.469	1.251	3.145	0.405	0.408	1.05	2.176	2.011

## Sheet: Extended Data Fig. 3j
sWAT EC mRNA normalized to each sex [fold change]
	Control female						NICDiOE-EC female						Control male						NICDiOE-EC male
Hey1	1.286	1.707	1.594	1.227	1.514	1.948	1.977	3.096	3.674	4.576	4.929	5.862	0.896	1.464	1.143	1.007	0.905	0.733	2.707	1.726	2.875	1.539	3.571	2.543
Hey2	0.715	1.766	1.116	1.421	0.686	0.905	0.394	1.381	1.352	2.159	2.013	1.04	0.756	1.647	1.074	0.931	0.969	0.829	2.167	3.88	0.93	1.409	2.672	2.087
Hes1	0.934	1.996	1.62	1.642	1.449	1.716	1.423	1.232	2.043	2.555	2.073	3.215	0.733	1.336	1.223	0.945	0.842	1.049	1.22	0.795	1.528	0.869	1.568	1.732
Hes5	2.063	7.269	4.35		4.183		5.432	6.745	5.121	12.84	12.713	8.844		2.195		4.454	0.102		21.898	6.239	4.418	3.795	13.062	5.185
