# Supplementary material for: Endothelial Notch1 signaling in white adipose tissue promotes cancer cachexia
Source: Nat Cancer. 2023 Sep 25;4(11):1544–60. doi: 10.1038/s43018-023-00622-y (PMC10663158; doi:10.1038/s43018-023-00622-y)
Supplement: Supplementary file 19 — Numerical data (graphs). [file 43018_2023_622_MOESM19_ESM.xlsx]

## Sheet: Extended Data Fig. 4b
vWAT isolectin B4+ area [AU]
Control	NICDiOE-EC
57458	57106
54341	120628
65490	59590
52137	71561
40455	55716

## Sheet: Extended Data Fig. 4c
sWAT isolectin B4+ area [AU]
Control	NICDiOE-EC
47643	51668
29829	53737
69029	51097
59369	57636
42480	73502

## Sheet: Extended Data Fig. 4e
% of total stromal cells
	Control						KPC
Early apoptotic	4.59	3.46	1.25	7.39	2.03	1.96	2.82	2.88	3.99	2.97	3.99
Late apoptotic	0.8	1.02	0.61	2.93	1.95	1.22	1.78	2.38	3.2	3.55	3.31
Necrotic	1.39	4.7	0.41	6.21	8.31	9.54	10.8	13.2	11	17.1	10.7

## Sheet: Extended Data Fig. 4f
sWAT CD34+ progenitors [% of total]
	Control						NICDiOE-EC
Early apoptotic	3.61	5.38	3.79	3.18	8.62	10.3	6.03	7.68	12	10.1	13.9	8.18	11.4
Late apoptotic	2.69	4.19	2.11	2.52	6.6	7.17	4.28	7.81	6.02	6.88	10.1	6.94	11.3
Necrotic	2.1	1.19	3.18	2.63	2.49	2.22	1.2	2.19	1.72	1.47	1.04	1.47	2.68

## Sheet: Extended Data Fig. 4g
vWAT CD34+ progenitors [% of total]
	Control								NICDiOE-EC
Early apoptotic	5.19	11.5	14.3	15.9	4.94	13.2	13.5	16.8	6.76	10.9	13	7.99	14.5	9.24	8.51
Late apoptotic	12.3	12.2	14.4	14.7	8.44	17.3	18.4	14.1	13	16.7	10	12.4	12.3	11.5	12.4
Necrotic	8.22	1.93	1.32	1.06	6.77	2.13	1.28	1.18	7.92	3.66	1.39	5.08	2.01	4.93	7.16

## Sheet: Extended Data Fig. 4h
sWAT ECs [% of total]
	Control						NICDiOE-EC							12.2	10.1
Early apoptotic	2.7	8.69	5.28	1.65	1.52	8.24	9.52	12.7	17.7	14	10.4	17.1	14.1	1.52	3.18
Late apoptotic	0.28	0.7	0.16	0.047	0.26	0.55	0.65	1.51	4.48	1.88	0.47	0.51	1.34	1.73	4.7
Necrotic	1.49	2.01	0.99	0.52	2.1	2.52	1.8	3.1	6.07	1.68	1.07	0.79	2.01

## Sheet: Extended Data Fig. 4i
vWAT ECs [% of total]
	Control								NICDiOE-EC
Early apoptotic	8.17	15.2	17.2	22.1	4.08	18.7	21.7	13.6		6.47	12.4	8.37	18.6	18.9	12.2	10.1
Late apoptotic	1.43	1.41	2.87	2.58	1.24	1.07	1.67	2.46		0.6	2.34	2.29	1.64	1.79	1.52	3.18
Necrotic	1.77	1.4	1.76	1.15	3.83	0.96	1.15	2.13		1.04	2.5	2.33	1.18	1.23	1.73	4.7

## Sheet: Extended Data Fig. 4l
vWAT cleaved caspase-3 [fold change]
Control	NICDiOE-EC
1.06348	3.18626
0.878053	2.2616
1.0393	1.92425
1.01916

## Sheet: Extended Data Fig. 4m
vWAT cleaved caspase-3 [fold change]
Control	NICDiOE-EC
0.63913	3.93099
1.1922	2.5523
1.16867	1.06338

## Sheet: Extended Data Fig. 4o
ATGL proteing expression [AU]
	Control				NICDiOE-EC
vWAT	0.637001	1.35211	1.17525	0.835641	0.732705	0.576581	0.557863	0.5154
sWAT	1.51901	0.769876	1.0081	0.703014	1.6615	0.975611	0.501159	0.483634

[truncated: 2 more sheets: Extended Data Fig. 4p, Extended Data Fig. 4q]
