# Supplementary material for: Endothelial Notch1 signaling in white adipose tissue promotes cancer cachexia
Source: Nat Cancer. 2023 Sep 25;4(11):1544–60. doi: 10.1038/s43018-023-00622-y (PMC10663158; doi:10.1038/s43018-023-00622-y)
Supplement: Supplementary file 21 — Numerical data (graphs). [file 43018_2023_622_MOESM21_ESM.xlsx]

## Sheet: Extended Data Fig. 5b
Total vWAT collagen IV [AU]
Control	NICDiOE-EC
0.952687	1.2962
1.07627	0.938299
1.00588	0.954949
0.96516	2.44124
1.01028	4.25339
1.05724	1.67802
1.05204	1.45892
0.977505	2.1364
0.902941

## Sheet: Extended Data Fig. 5c
vWAT collagen IV: isolectin B4 co-localization [AU]
Control	NICDiOE-EC
1.02341	5.67956
2.72501	0.728863
0.0432388	0.690994
0.208345	7.97905
0.943091	46.3659
2.23367	3.85279
0.489958	5.61962
0.820174	16.0053
0.513104

## Sheet: Extended Data Fig. 5d
Total sWAT collagen IV [AU]
Control	NICDiOE-EC
0.921304	6.32512
1.06166	7.15774
0.994976	1.34138
1.02206	3.55251
1.25448	1.43645
0.932072	1.89782
1.19085	0.820925
0.788073	1.5675
0.834521	1.77634

## Sheet: Extended Data Fig. 5e
sWAT collagen IV: isolectin B4 co-localization [AU]
Control	NICDiOE-EC
1.39243	4176.9
1.88124	9662.94
0.461847	18.786
0.264487	1930.62
1.21404	0.922805
1.18707	1.56729
2.03776	0.276546
0.424206	2.00384
0.13692	2.17802

## Sheet: Extended Data Fig. 5f
vWAT mRNA expression [fold change]
	Control			NICDiOE-EC
Col1a1	2.81726	0.415751	0.853765	0.570478	0.852356	5.62713
Col1a2	2.13	0.45	1.04	0.36	0.75	1.83
Col3a1	1.86	0.74	0.73	0.51	0.93	1.28
Col4a1	0.813317	1.44378	0.851608	0.540284	0.503965	1.76885
Col6a1	1.63	0.94	0.65	0.62	0.85	1.23
Col6a2	0.38	0.95	2.81	1.66	0.57	3.4
Col6a3	0.76	1.45	0.91	1.57	2.23	1.13
Ctgf	1.22158	0.590551	1.38619	1.22085	0.813443	3.84873
Acta2	2.96	2.09	0.16	0.55	0.28	1.56
Tagln	1.9	0.87	0.61	1.95	2.2	7.24

## Sheet: Extended Data Fig. 5g
sWAT mRNA expression [fold change]
	Control			NICDiOE-EC
Col1a1	0.75	3.04	0.44	3.09	4.98	4.96
Col1a2	0.92	2.29	0.47	2.23	1.97	2.39
Col3a1	0.62	1.95	0.83	2.53	1.77	2.63
Col4a1	1.09	1.29	0.71	8.67	4.57	5.81
Col6a1	0.84	1.61	0.74	2.53	1.27	2.58
Col6a2	0.8	1.83	0.68	3.49	2.07	2.25
Col6a3	0.71	1.93	0.73	2.99	2.54	2.35
Ctgf	1.09	1.29	0.71	8.67	4.57	5.81
Acta2	1.61	1.85	0.33	2.24	2	5.48
Tagln	1.35	1.63	0.45	4.73	2.35	13.18

## Sheet: Extended Data Fig. 5i
Average thickness [um]
Control	NICDiOE-EC
12.24	29.43
20.46	35.67
18.25	28.14
17.24	56.31
29.07	48.79
17.75	47.21
28.0246	26.5181
16.468
14.7858

## Sheet: Extended Data Fig. 5j
mRNA expression [fold change]
	H-vWAT ECs						H-sWAT ECs
	AdLacZ			AdN1ICD			AdLacZ			AdN1ICD
VCAM1	1	1	1	7.01	2.16	2.37	1	1	1	8.11	6.31	8.15
PECAM1	1	1	1	1.63	0.92	1.06	1	1	1	8.77	1.35	1.01
ICAM1	1	1	1	1.21	0.91	0.94	1	1	1	6.3	2.25	1.51

## Sheet: Extended Data Fig. 5l
VCAM-1 protein [fold change]
H-vWAT ECs		H-sWAT ECs
AdLacZ	AdN1ICD	AdLacZ	AdN1ICD
1	3.2485	1	4.59404
1	2.14188	1	5.39388
1	6.8981	1	2.66015
1	1.89005	1	2.86473

## Sheet: Extended Data Fig. 5m
vWAT mRNA expression [fold change]
	Control			NICDiOE-EC
F4/80	1.16732	0.723008	1.18486	0.659685	0.583167	1.84031
Arg1	0.62	1.26	1.27	1.15	1.07	1.12
Mrc1	0.78	0.99	1.29	1.19	1.14	1.12
Fizz1	0.98	0.78	1.31	0.73	1.01	0.4
Il10	1.17422	0.522681	1.62935	2.29705	0.407334	3.3657
Tnfa	1.13	0.97	0.91	1.85	1.13	2.79
Il6	1.60915	0.496085	1.2527	2.25237	1.21713	5.14444
Il1b	0.99	0.94	1.07	1.42	1.23	3.7

[truncated: 2 more sheets: Extended Data Fig. 5n, Extended Data Fig. 5p]
