# Supplementary material for: Endothelial Notch1 signaling in white adipose tissue promotes cancer cachexia
Source: Nat Cancer. 2023 Sep 25;4(11):1544–60. doi: 10.1038/s43018-023-00622-y (PMC10663158; doi:10.1038/s43018-023-00622-y)
Supplement: Supplementary file 22 — Numerical data (graphs). [file 43018_2023_622_MOESM22_ESM.xlsx]

## Sheet: Extended Data Fig. 6e
mRNA expression [fold change]
	H-vWAT ECs								H-sWAT ECs
	AdLacZ				AdN1ICD				AdLacZ					AdN1ICD
AKR1C1	1	1	1	1	0.461243	0.199742	0.903236	0.357461	1	1	1	1	1	0.65	0.7	0.343122	0.779031	1.258
AKR1C3	1	1	1	1	0.424408	1.16783	0.997366	3.50984	1	1	1	1	1	0.230954	1.37564	1.25432	1.47883
CYP1B1	1	1	1	1	3.12195	3.73579	1.85179	2.25422	1	1	1	1	1	3.40379	0.953141	5.64871	1.79021	1.50057
RBP1	1	1	1	1	1.56471	1.53839	2.99905	4.19759	1	1	1	1	1	2.16	2.37	4.30776	1.61188	2.50907
RARB	1	1	1	1	1.10498	2.78786	11.0355	4.29797	1	1	1	1	1	2.66337	0.76	2.01175	1.43921	2.2164
LPL	1	1	1	1	5.18394	3.38072	5.76859	1.06005	1	1	1	1	1	1.49	0.78	3.96728	1.94938	4.59727
CRABP2	1	1	1	1	1.26389	1.22527	1.74015	0.812652	1	1	1	1	1	0.94	0.374221	0.06	0.627659	1.09

## Sheet: Extended Data Fig. 6f
vWAT mRNA expression [fold change]
	Control						NICDiOE-EC
Aldh1a1	0.68	1.39	1.06	0.73	0.63	2.18	0.43	0.18	1.05	5.71	0.91	0.73
Aldh1a2	0.83	1.23	0.98	1.31	0.98	0.78	0.97	2.99	1.16	0.96	0.53	1.49
Aldh1a3	0.69	0.96	1.5	1.07	1.74	0.54	0.95	0.81	1.46	1.01	0.62	0.95

## Sheet: Extended Data Fig. 6g
sWAT mRNA expression [fold change]
	Control						NICDiOE-EC
Aldh1a1	0.96	1.95	0.54	1.31	1.02	0.75	1.12	0.78	0.47	1.95	1.64	0.32
Aldh1a2	1.08	1.39	0.67	0.72	0.64	2.17	2.32	1.36	2.43	2.86	2.22	2.36
Aldh1a3	0.86	1.54	0.76	2.63	0.46	0.82	0.71	1.44	0.46	3.93	2.39	1.81

## Sheet: Extended Data Fig. 6j
Rec. IL-33-treated organoid mRNA expression [fold change]
	Control						Rec. IL-33
ALDH1A1	1	1	1	1	1	1	1.39	3.27	1.08	1.7	1.56287	0.862847
ALDH1A2	1	1	1	1	1	1	3.27	3.75	0.68	2.21	2.49085	1.01558
ALDH1A3	1	1	1	1	1	1	0.87	1.22	0.39	1.26	0.688372	0.712121

## Sheet: Extended Data Fig. 6k
ALDHhi immune cells [% of total immune cells]
Control	Rec. IL-33
15.5	29.3
14.6	20.3
10.6	16.8
14.8	20.4
10.4	12.2
10.6	15.5

## Sheet: Extended Data Fig. 6m
vWAT adipocyte mRNA expression [fold change]
	Control			NICDiOE-EC
Aldh1a1	1.34	0.87	0.86	1.09	0.67	0.73	2	0.31
Aldh1a2	1.11	0.73	1.22	5.26	2.22	4.18	2.43	1.43
Aldh1a3	0.63	1.26	1.26	1.48	1.2	4.55	0.91	1.21

## Sheet: Extended Data Fig. 6n
sWAT adipocyte mRNA expression [fold change]
	Control					NICDiOE-EC
Aldh1a1	0.67	1.8	2.23	0.79	0.48	0.95	1.41	0.94	2.66	1.01
Aldh1a2	1.41	2.55	0.82	1.03	0.33	8.25	0.48	0.7	2.08	1.22
Aldh1a3	2.21	0.5	0.28	1.44	2.26	4.47	0.69	2.94	1.45	3.09

## Sheet: Extended Data Fig. 6o
sWAT mRNA expression [fold change]
	Control			NICDiOE-EC
Lcn2	1.54	1.34	0.49	1.46	2.44	2.98
Rarb	0.53	1.95	0.97	2.79	2.9	2.21
Rbp1	0.83	1.35	0.89	1.28	1.8	1.39
Cyp26b1	0.27	2.17	1.71	5.01	1.96	5.51
