# Supplementary material for: Endothelial Notch1 signaling in white adipose tissue promotes cancer cachexia
Source: Nat Cancer. 2023 Sep 25;4(11):1544–60. doi: 10.1038/s43018-023-00622-y (PMC10663158; doi:10.1038/s43018-023-00622-y)
Supplement: Supplementary file 23 — Numerical data (graphs). [file 43018_2023_622_MOESM23_ESM.xlsx]

## Sheet: Extended Data Fig. 7a
SVF adipocyte Ucp1 mRNA expression [fold change]
DMSO	10 nM ATRA	100 nM ATRA	1 µM ATRA
1	1.52287	7.26658	60.2662
1	2.06322	19.3609	64.8749
1	1.82619	22.5224	183.672

## Sheet: Extended Data Fig. 7b
SVF adipocyte mRNA expression [fold change]
	DMSO			10 nM ATRA			100 nM ATRA			1 µM ATRA
Prdm16	1	1	1	0.572845	1.12989	1.23709	0.715337	0.761989	0.910632	0.678293	0.663427	1.206
Cox8b	1	1	1	0.256293	1.34786	1.31209	0.445192	0.611964	1.5655	0.529153	0.406067	1.04795
Cpt1a	1	1	1	2.30595	0.959741	1.15826	1.54042	1.19195	3.13936	1.4314	1.47111	0.877113
Pparg	1	1	1	0.650739	1.13524	1.28569	0.849628	0.422621	1.32684	0.706044	0.761297	0.844722

## Sheet: Extended Data Fig. 7c
BMDM Arg1 mRNA expression [fold change]
Control	ATRA
1.27197	320.037
3.00191	358.159
0.261893	509.832

## Sheet: Extended Data Fig. 7d
BMDM mRNA expression [fold change]
	Control			Rec. IL-33
Arg1	1.5	0.4	1.68	3.47	2.99	27.9
Mrc1	0.96	0.59	1.76	2.74	1.59	2.3
