# Supplementary material for: Endothelial Notch1 signaling in white adipose tissue promotes cancer cachexia
Source: Nat Cancer. 2023 Sep 25;4(11):1544–60. doi: 10.1038/s43018-023-00622-y (PMC10663158; doi:10.1038/s43018-023-00622-y)
Supplement: Supplementary file 24 — Numerical data (graphs). [file 43018_2023_622_MOESM24_ESM.xlsx]

## Sheet: Extended Data Fig. 8a
vWAT EC mRNA expression [fold change]
	DMSO			1µM BMS			2.5µM BMS			5µM BMS
RARB	1	1	1	0.33	0.16	0.132468	0.33	0.13	0.076088	0.21	0.09	0.118147
RBP1	1	1	1	0.19	0.36	0.526519	0.17	0.4	0.459529	0.18	0.59	0.394291

## Sheet: Extended Data Fig. 8b
sWAT EC mRNA expression [fold change]
	DMSO			1µM BMS			2.5µM BMS			5µM BMS
RARB	1	1	1	0.13	0.14	1.36285	0.11	0.07	0.110264	0.09	0.1	0.113598
RBP1	1	1	1	0.35	0.34	0.905682	0.32	0.23	0.271359	0.34	0.24	0.35767
