# Supplementary material for: Endothelial Notch1 signaling in white adipose tissue promotes cancer cachexia
Source: Nat Cancer. 2023 Sep 25;4(11):1544–60. doi: 10.1038/s43018-023-00622-y (PMC10663158; doi:10.1038/s43018-023-00622-y)
Supplement: Supplementary file 25 — Numerical data (graphs). [file 43018_2023_622_MOESM25_ESM.xlsx]

## Sheet: Extended Data Fig. 9b
sWAT Igfbp3 mRNA expression [fold change]
Control	C26
1.22	10.26
1.33	14.46
1.17	6.96
0.82	5.03
0.46	20.48

## Sheet: Extended Data Fig. 9c
sWAT mRNA expression [fold change]
	KPC						Control
Aldh1a1	1.06	1.35	1.1	1.01	5.75	0.8	0.94	1.15	0.78	1	1.33	0.89
Aldh1a2	4.63	3.61	3.64	10.97	8.26	1.72	1.1	1.16	1.03	1.36	0.77	0.72
Aldh1a3	1.3	1.18	0.9	1.12	2.07	0.49	0.86	0.79	1.31	1.81	0.74	0.84

## Sheet: Extended Data Fig. 9d
Macrophage mRNA expressiong [fold change]
	Stromal Cells (Control)				Stromal Cells (KPC)						Macrophages (Control)						Macrophages (KPC)
Aldh1a1	7.62	11.05	19.05	5.71	14.12	2.82	3.98	7.48	29.48	3.72	1.42	0.95	1.06	1.5	0.37	1.25	1.3	0.69	0.36	0.17	0.83	0.2
Aldh1a2	1.3	1.26	2.79	0.95	2.85	0.28	0.52	1.02	3.88	0.88	0.98	1.42	0.82	0.98	0.35	2.53	4.99	6.41	2.71	1.95	2.45	1.42
Aldh1a3	1.43	1.8	3.48	1.26	1.83	0.64	0.7	2.33	4.31	1.4	1.18	1.77	1.03	1.34	0.49	0.7	1.8	1.83	0.88	0.08	0.72	0.14

## Sheet: Extended Data Fig. 9f
sWAT cells per gram
	PBS						KPC
Macrophages	854096	753236	3069658	1715099	2604167	1527583	3453096	6652446	6162019	5600899	7638283
Monocytes	19045.4	16701.5	64401.7	24370.9	43750	21900.8	61181	142231	129190	91842.7	236959
Eosinophils	43195.7	111900	302265	113629	591667	223388	166433	1233268	123240	649674	1098748
Neutrophils	76574.1	67807.9	126453	47523.2	134583	53109.5	79846.4	197143	198884	187449	316386
